# Supplementary material for: Two-colour serial femtosecond crystallography dataset from gadoteridol-derivatized lysozyme for MAD phasing
Source: Sci Data. 2017 Dec 12;4:170188. doi: 10.1038/sdata.2017.188 (PMC5726314; doi:10.1038/sdata.2017.188)
Supplement: Supplementary file 1 [file sdata2017188-isa1.zip]

Archive with 3 entries (3 files):
- i_Investigation.txt
- s_study_Gorel.txt
- a_assay_Gorel.txt
