# Supplementary material for: Two-colour serial femtosecond crystallography dataset from gadoteridol-derivatized lysozyme for MAD phasing
Source: Sci Data. 2017 Dec 12;4:170188. doi: 10.1038/sdata.2017.188 (PMC5726314; doi:10.1038/sdata.2017.188)
Supplement: Supplementary file 1 [file sdata2017188-isa1.zip › i_Investigation.txt]

# Investigation File generated for Scientific Data with Investigation File Authoring Tool version 0.1.0 on 10/11/2017 - This metadata file is CC0
ONTOLOGY SOURCE REFERENCE
Term Source Name	NCBITAXON	UO	OBI	CHMO	MS
Term Source File	http://data.bioontology.org/ontologies/NCBITAXON	http://data.bioontology.org/ontologies/UO	http://data.bioontology.org/ontologies/OBI	http://data.bioontology.org/ontologies/CHMO	http://data.bioontology.org/ontologies/MS
Term Source Version	2016AB	unknown	2014-08-18	releases/2014-11-20	4.0.1
Term Source Description	National Center for Biotechnology Information (NCBI) Organismal Classification	Units of Measurement Ontology	Ontology for Biomedical Investigations	Chemical Methods Ontology	Mass Spectrometry Ontology
INVESTIGATION
Investigation Identifier
Investigation Title
Investigation Description
Investigation Submission Date
Investigation Public Release Date
INVESTIGATION PUBLICATIONS
Investigation PubMed ID
Investigation Publication DOI
Investigation Publication Author List
Investigation Publication Title
Investigation Publication Status
Investigation Publication Status Term Accession Number
Investigation Publication Status Term Source REF
INVESTIGATION CONTACTS
Investigation Person Last Name
Investigation Person Mid Initials
Investigation Person First Name
Investigation Person Address
Investigation Person Phone
Investigation Person Fax
Investigation Person Email
Investigation Person Affiliation
Investigation Person Roles
Investigation Person Roles Term Accession Number
Investigation Person Roles Term Source REF
STUDY
Study Identifier	10.1038/sdata.2017.188
Study Title	Two-colour serial femtosecond crystallography dataset from gadoteridol-derivatized lysozyme for MAD phasing
Study Submission Date	01/09/2017
Study Public Release Date	12/12/2017
Study Description	http://www.nature.com/articles/sdata2017188#abstract
Study File Name	s_study_Gorel.txt
Comment[Subject Keywords]	//;///
Comment[Manuscript Licence]	CC BY-4.0
Comment[Experimental Metadata Licence]	CC0
Comment[Supplementary Information File Name]	
Comment[Supplementary Information File Type]	x-zip-compressed
Comment[Supplementary Information File URL]	http://www.nature.com/articles/sdata2017188#supplementary-information
Comment[Data Repository]	Coherent X-ray Imaging Data Bank (CXIDB)
Comment[Data Record Accession]	doi:10.11577/1369634
Comment[Data Record URI]	http://dx.doi.org/10.11577/1369634
STUDY DESIGN DESCRIPTORS
Study Design Type	protocol testing objective
Study Design Type Term Accession Number	OBI:0000096
Study Design Type Term Source REF	OBI
STUDY PUBLICATIONS
Study PubMed ID	""
Study Publication DOI	doi:10.1038/s41467-017-00754-7
Study Publication Author List	""
Study Publication Title	""
Study Publication Status	published
Study Publication Status Term Accession Number	
Study Publication Status Term Source REF	
STUDY FACTORS
Study Factor Name
Study Factor Type
Study Factor Type Term Accession Number
Study Factor Type Term Source REF
STUDY ASSAYS
Study Assay Measurement Type	X-ray diffraction data
Study Assay Measurement Type Term Accession Number	CHMO:0000850
Study Assay Measurement Type Term Source REF	CHMO
Study Assay Technology Type	X-ray free electron laser
Study Assay Technology Type Term Accession Number	""
Study Assay Technology Type Term Source REF	""
Study Assay Technology Platform	""
Study Assay File Name	a_assay_Gorel.txt
STUDY PROTOCOLS
Study Protocol Name	Sample Preparation	X-ray free-electron laser	Data analysis
Study Protocol Type	sample preparation for assay	free electron laser	data transformation
Study Protocol Type Term Accession Number	OBI:0000073	MS:1000853	OBI:0200000
Study Protocol Type Term Source REF	OBI	MS	OBI
Study Protocol Description			
Study Protocol URI	""	""	""
Study Protocol Version			
Study Protocol Parameters Name	""	beamline; detector distance; detector model; energy at interaction region; experiment environment; instrument; operating mode; pulse duration; sample delivery device; sample delivery method; sample environment; sample temperature; wavelength; x-ray focus size	""
Study Protocol Parameters Name Term Accession Number	""	""	""
Study Protocol Parameters Name Term Source REF	""	""	""
Study Protocol Components Name	""	""	""
Study Protocol Components Type	""	""	""
Study Protocol Components Type Term Accession Number	""	""	""
Study Protocol Components Type Term Source REF	""	""	""
STUDY CONTACTS
Study Person Last Name	Gorel	Motomura	Fukuzawa	Doak	Grünbein	Hilpert	Inoue	Kloos	Nass Kovács	Nango	Nass	Roome	Shoeman	Tanaka	Tono	Foucar	Joti	Yabashi	Iwata	Ueda	Barends	Schlichting
Study Person First Name	Alexander	Koji	Hironobu	R. Bruce	Marie Luise	Mario	Ichiro	Marco	Gabriela	Eriko	Karol	Christopher M	Robert L	Rie	Kensuke	Lutz	Yasumasa	Makina	So	Kiyoshi	Thomas R. M	Ilme
Study Person Mid Initials																						
Study Person Email	Alexander.Gorel@mpimf-heidelberg.mpg.de	""	""	""	""	""	""	""	""	""	""	""	""	""	""	""	""	""	""	""	""	Ilme.Schlichting@mpimf-heidelberg.mpg.de
Study Person Phone																						
Study Person Fax																						
Study Person Address																						
Study Person Affiliation	Max-Planck-Institut für medizinische Forschung, Jahnstrasse 29, Heidelberg 69120, Germany	Institute of Multidisciplinary Research for Advanced Materials, Tohoku University, Sendai 980-8577, Japan	Institute of Multidisciplinary Research for Advanced Materials, Tohoku University, Sendai 980-8577, Japan	Max-Planck-Institut für medizinische Forschung, Jahnstrasse 29, Heidelberg 69120, Germany	Max-Planck-Institut für medizinische Forschung, Jahnstrasse 29, Heidelberg 69120, Germany	Max-Planck-Institut für medizinische Forschung, Jahnstrasse 29, Heidelberg 69120, Germany	RIKEN SPring-8 Center, Kouto 1-1-1, Sayo, Hyogo 679-5148, Japan	Max-Planck-Institut für medizinische Forschung, Jahnstrasse 29, Heidelberg 69120, Germany	Max-Planck-Institut für medizinische Forschung, Jahnstrasse 29, Heidelberg 69120, Germany	RIKEN SPring-8 Center, Kouto 1-1-1, Sayo, Hyogo 679-5148, Japan	Max-Planck-Institut für medizinische Forschung, Jahnstrasse 29, Heidelberg 69120, Germany	Max-Planck-Institut für medizinische Forschung, Jahnstrasse 29, Heidelberg 69120, Germany	Max-Planck-Institut für medizinische Forschung, Jahnstrasse 29, Heidelberg 69120, Germany	RIKEN SPring-8 Center, Kouto 1-1-1, Sayo, Hyogo 679-5148, Japan	Japan Synchrotron Radiation Research Institute, Kouto 1-1-1, Sayo-cho, Sayo-gun, Hyogo 679-5198, Japan	Max-Planck-Institut für medizinische Forschung, Jahnstrasse 29, Heidelberg 69120, Germany	Japan Synchrotron Radiation Research Institute, Kouto 1-1-1, Sayo-cho, Sayo-gun, Hyogo 679-5198, Japan	RIKEN SPring-8 Center, Kouto 1-1-1, Sayo, Hyogo 679-5148, Japan	RIKEN SPring-8 Center, Kouto 1-1-1, Sayo, Hyogo 679-5148, Japan	Institute of Multidisciplinary Research for Advanced Materials, Tohoku University, Sendai 980-8577, Japan	Max-Planck-Institut für medizinische Forschung, Jahnstrasse 29, Heidelberg 69120, Germany	Max-Planck-Institut für medizinische Forschung, Jahnstrasse 29, Heidelberg 69120, Germany
Study Person Roles																						
Study Person Roles Term Accession Number																						
Study Person Roles Term Source REF																						
Comment[Study Person ORCID]																		0000-0002-2472-1684				
Comment[Funder]																						
Comment[FundRef ID]																						
Comment[Funder Term Source REF]																						
Comment[Grant Identifier]																						
