# Supplementary material for: Two-colour serial femtosecond crystallography dataset from gadoteridol-derivatized lysozyme for MAD phasing
Source: Sci Data. 2017 Dec 12;4:170188. doi: 10.1038/sdata.2017.188 (PMC5726314; doi:10.1038/sdata.2017.188)
Supplement: Supplementary file 1 [file sdata2017188-isa1.zip › s_study_Gorel.txt]

Source Name	Material Type	Term Source REF	Term Accession Number	Characteristics[organism]	Term Source REF	Term Accession Number	Protocol REF	Comment[surrounding medium]	Comment[mean crystal size]	Sample Name
Gallus gallus	enzyme	OBI	OBI:0000427	Gallus gallus	NCBITAXON	NCBITaxon:9031	Sample Preparation	Super Lube	5umx5umx7um	Lysozyme_Gd crystals
