# Supplementary material for: Two-colour serial femtosecond crystallography dataset from gadoteridol-derivatized lysozyme for MAD phasing
Source: Sci Data. 2017 Dec 12;4:170188. doi: 10.1038/sdata.2017.188 (PMC5726314; doi:10.1038/sdata.2017.188)
Supplement: Supplementary file 1 [file sdata2017188-isa1.zip › a_assay_Gorel.txt]

Sample Name	Protocol REF	Parameter Value[instrument]	Parameter Value[operating mode]	Parameter Value[beamline]	Parameter Value[experiment environment]	Parameter Value[wavelength]	Unit	Term Source REF	Term Accession Number	Parameter Value[pulse duration]	Unit	Term Source REF	Term Accession Number	Parameter Value[detector model]	Parameter Value[detector distance]	Unit	Term Source REF	Term Accession Number	Parameter Value[sample delivery method]	Parameter Value[sample delivery device]	Parameter Value[sample temperature]	Unit	Term Source REF	Term Accession Number	Parameter Value[sample environment]	Term Source REF	Term Accession Number	Parameter Value[energy at interaction region]	Unit	Term Source REF	Term Accession Number	Parameter Value[x-ray focus size]	Unit	Term Source REF	Term Accession Number	Assay Name	Raw Data File	Comment[Data Repository]	Comment[Data Record Accession]	Comment[Data Record URI]	Protocol REF	Derived Data File	Comment[Data Repository]	Comment[Data Record Accession]	Comment[Data Record URI]
Lysozyme_Gd crystals	X-ray free-electron laser	Spring-8 Angstrom Compact free-electron LAser facility_SACLA	Self-Amplified Spontaneous Emission, split undulator	bl3	DAPHNIS chamber	1.7712 (7keV), 1.3776 (9keV)	angstrom	UO	UO:0000019	10	femtosecond			MPCCD	51.03	millimeter	UO	UO:0000016	High Viscosity Extrusion	High Viscosity Extruder	20	degree Celsius	UO	UO:0000027	Helium at atmospheric pressure			106(@7keV);75(@9keV)	microJoule per pulse			1x1	micrometer	UO	UO:0000017	Scan1	hitsrawdata.tar	Coherent X-ray Imaging Data Bank (CXIDB)	doi:10.11577/1369634	http://dx.doi.org/10.11577/1369634	Data analysis	two-color.tar	Coherent X-ray Imaging Data Bank (CXIDB)	10.11577/1369634	http://dx.doi.org/10.11577/1369634
